# Supplementary material for: The effect of acute social isolation on neural molecular responses in components of the social decision-making network
Source: BMC Genomics. 2024 Aug 8;25:771. doi: 10.1186/s12864-024-10653-z (PMC11308497; doi:10.1186/s12864-024-10653-z)
Supplement: Supplementary file 1 — Supplementary Material 1 [file 12864_2024_10653_MOESM1_ESM.xlsx]

## Sheet: Cover
Supporting information for article "The effect of acute social isolation on neural molecular responses in components of the social decision-making network"
Authors: Patricia C. Lopes*, Madeleine Chang, Faith Holloway, Biola Fatusin, Sachin Patel, Chandler Siemonsma, Morgan Kindel
Table S1 contains RNA-seq mapping statistics
Table S2 contains the list if differentially expressed genes for HTPO
Table S3 contains the list if differentially expressed genes for TN
Table S4 contains the list if differentially expressed genes for BNST
Table S5 contains GSEA results
Table S6 contains corticosterone (CORT) data
Table S7 contains behavioural data
Fig. S1 contains the PCA results modeled by brain region
Fig. S2 contains the PCA results for HYPO modeled by treatment, prior to outlier removal.
Treatment: Paired = males that remained Paired during the expeirment; Isolated = males that had their female removed from the cage for 3 h prior to brain collection

## Sheet: Table S1. Mapping statistics
Table S1. RNA-Seq mapping statistics
Tissue	Sample ID	Social treatment	Total Read Pairs	Filtered Read Pairs	Filtered Read Pairs Mapped	Percent Read Pairs Mapped
Hypothalamus	HY5	Isolated	43433478	41690932	31274939	0.750162
Hypothalamus	HY12	Isolated	42217924	40883284	30926550	0.75646
Hypothalamus	HY13	Isolated	41522432	39780360	29533027	0.742402
Hypothalamus	HY50	Isolated	44420262	42763614	32523683	0.760546
Hypothalamus	HY52	Isolated	39808846	38557478	30368252	0.78761
Hypothalamus	HY53	Isolated	40294974	38651076	29077295	0.752302
Bed Nucleus of the Stria Terminalis	NST5	Isolated	43419216	41413726	33962828	0.820086
Bed Nucleus of the Stria Terminalis	NST12	Isolated	45772582	44175284	32224816	0.729476
Bed Nucleus of the Stria Terminalis	NST13	Isolated	47215354	45470854	33619430	0.739362
Bed Nucleus of the Stria Terminalis	NST50	Isolated	50515866	49029228	37827605	0.771532
Bed Nucleus of the Stria Terminalis	NST52	Isolated	48149956	46484822	35915172	0.772621
Bed Nucleus of the Stria Terminalis	NST53	Isolated	56480058	54580338	42034705	0.770144
Nucleus Taeniae	TN5	Isolated	55665752	54260808	41767241	0.76975
Nucleus Taeniae	TN12	Isolated	67483862	66215260	49911626	0.753778
Nucleus Taeniae	TN13	Isolated	54821864	53608974	40051709	0.747108
Nucleus Taeniae	TN50	Isolated	57911302	56818840	45767720	0.805503
Nucleus Taeniae	TN52	Isolated	59742114	58560502	47102652	0.804342
Nucleus Taeniae	TN53	Isolated	58824478	57543266	45554575	0.791658
Hypothalamus	HY62	Paired	41045078	39548420	29528481	0.746641
Hypothalamus	HY63	Paired	46923318	45026778	33160938	0.736471
Hypothalamus	HY66	Paired	42757334	40985320	31367840	0.765343
Hypothalamus	HY68	Paired	42929616	41579154	31338055	0.753696
Hypothalamus	HY70	Paired	40405300	38984984	30217627	0.775109
Bed Nucleus of the Stria Terminalis	NST62	Paired	51220242	49674632	35794914	0.720587
Bed Nucleus of the Stria Terminalis	NST63	Paired	55256872	53804020	40003288	0.7435
Bed Nucleus of the Stria Terminalis	NST66	Paired	50506968	48677922	36134191	0.742312
Bed Nucleus of the Stria Terminalis	NST68	Paired	46928242	44992026	32607155	0.724732
Bed Nucleus of the Stria Terminalis	NST70	Paired	51758528	50233140	36729740	0.731185
Nucleus Taeniae	TN62	Paired	51533960	50517002	38776566	0.767594
Nucleus Taeniae	TN63	Paired	54052384	52958360	40060603	0.756455
Nucleus Taeniae	TN66	Paired	56977402	55847112	42759936	0.765661
Nucleus Taeniae	TN68	Paired	60863346	59579976	44534567	0.747475
Nucleus Taeniae	TN70	Paired	53371698	52328182	39172922	0.748601
			AVERAGE	4.83402e+07	3.67161e+07	0.759097

## Sheet: Table S2. HYPO DEGs
Table S2. Differentially expressed genes in the HYPO at p-adj < 0.1. Significance cutoff was p-adj < 0.05.
gene	baseMean	log2FoldChange	lfcSE	stat	pvalue	padj	chromosome	Strand	start	end	length	Gene symbol	Gene description
ENSTGUG00000014499	95.8413	-1.81499	0.424175	-4.27886	1.88e-05	0.0841319	Un	-	6633212	6635835	504	MAP2	microtubule-associated protein 2
ENSTGUG00000003340	793.853	-0.503112	0.108916	-4.61928	3.85e-06	0.0517379	4	-	20420491	20470547	2853	ADH5	alcohol dehydrogenase 5 (class III), chi polypeptide [Source:HGNC Symbol;Acc:HGNC:253]
ENSTGUG00000008053	178.211	-0.482345	0.114594	-4.20918	2.56e-05	0.0860905	1A	-	42621707	42624796	1149	DUSP6	dual specificity phosphatase 6 [Source:NCBI gene;Acc:100222847]
ENSTGUG00000010852	1838.18	0.449382	0.101893	4.41034	1.03e-05	0.0693369	7	-	25857115	25872293	2187	MFSD6	major facilitator superfamily domain containing 6 [Source:NCBI gene;Acc:100223267]

## Sheet: Table S3. TN DEGs
Table S3. Differentially expressed genes in the TN at p-adj < 0.05.
gene	baseMean	log2FoldChange	lfcSE	stat	pvalue	padj	chromosome	Strand	start	end	length	Gene name	Gene description
ENSTGUG00000013705	87.0523	-1.56191	0.394496	-3.95927	7.52e-05	0.0382409	Un	+	58042153	58044690	684	--	putative homeodomain transcription factor 1 [Source:NCBI gene;Acc:105759645]
ENSTGUG00000016805	130.952	-1.44741	0.342062	-4.23143	2.32e-05	0.0175926	7_random	-	469493	471569	1017	NR4A1	nuclear receptor subfamily 4 group A member 1 [Source:HGNC Symbol;Acc:HGNC:7980]
ENSTGUG00000018706	8949.43	-1.27576	0.260375	-4.89969	9.6e-07	0.00469932	Un	+	140431507	140431587	81	--	--
ENSTGUG00000018608	2888.1	-1.06276	0.277525	-3.82943	0.000128	0.0499772	Un	+	134202949	134203029	81	--	--
ENSTGUG00000007313	538.438	-0.925452	0.223118	-4.14781	3.36e-05	0.0229366	14	+	10492065	10496761	2430	SREBF1	sterol regulatory element binding transcription factor 1 [Source:HGNC Symbol;Acc:HGNC:11289]
ENSTGUG00000009433	85.7511	-0.882447	0.230384	-3.83034	0.000128	0.0499772	9	+	16898316	16920614	2190	MASP1	mannan binding lectin serine peptidase 1 [Source:NCBI gene;Acc:100231782]
ENSTGUG00000006531	2296.39	-0.731038	0.185379	-3.94348	8.03e-05	0.0382409	5	-	6745085	6761452	1827	SYT7	synaptotagmin 7 [Source:HGNC Symbol;Acc:HGNC:11514]
ENSTGUG00000013903	210.693	-0.635674	0.156866	-4.05234	5.07e-05	0.030799	Un	-	29739769	29744059	600	--	--
ENSTGUG00000007007	869.662	-0.625941	0.143549	-4.36046	1.3e-05	0.0129	5	+	7322104	7331802	2175	ZDHHC5	zinc finger DHHC-type containing 5 [Source:HGNC Symbol;Acc:HGNC:18472]
ENSTGUG00000012690	229.83	-0.603446	0.153438	-3.93285	8.39e-05	0.0382409	2	+	152884466	152919004	3822	--	--
ENSTGUG00000015494	687.546	-0.576231	0.101418	-5.68172	1.33e-08	0.000146	Un	+	103757668	103759244	789	--	--
ENSTGUG00000010974	1915.04	-0.506077	0.106793	-4.73887	2.15e-06	0.00469932	3	-	52503691	52526717	7386	HIVEP2	human immunodeficiency virus type I enhancer binding protein 2 [Source:HGNC Symbol;Acc:HGNC:4921]
ENSTGUG00000006725	655.735	-0.44762	0.0961152	-4.65712	3.21e-06	0.00534403	14	-	9492983	9497289	1677	--	--
ENSTGUG00000016747	557.067	-0.423736	0.107537	-3.94038	8.14e-05	0.0382409	7_random	+	292604	293979	963	NEUROD2	neuronal differentiation 2 [Source:HGNC Symbol;Acc:HGNC:7763]
ENSTGUG00000012663	1538.18	-0.420812	0.103484	-4.06646	4.77e-05	0.0306976	2	-	152591645	152716116	3534	PTK2	protein tyrosine kinase 2 [Source:HGNC Symbol;Acc:HGNC:9611]
ENSTGUG00000004673	563.721	-0.407323	0.100838	-4.03938	5.36e-05	0.0308382	10	+	3289832	3318569	1938	TRIP4	thyroid hormone receptor interactor 4 [Source:HGNC Symbol;Acc:HGNC:12310]
ENSTGUG00000014060	426.079	-0.382385	0.0896517	-4.26523	2e-05	0.0175926	Un	+	31739215	31740505	384	ZNF362	zinc finger protein 362 [Source:HGNC Symbol;Acc:HGNC:18079]
ENSTGUG00000013400	785.617	-0.277315	0.0722118	-3.8403	0.000123	0.0499772	1	+	93422228	93427346	1302	IGSF11	immunoglobulin superfamily member 11 [Source:HGNC Symbol;Acc:HGNC:16669]
ENSTGUG00000003945	6499.66	0.225618	0.0500285	4.50979	6.49e-06	0.00788292	6	+	1807530	1840252	2736	HK1	hexokinase 1 [Source:HGNC Symbol;Acc:HGNC:4922]
ENSTGUG00000010111	454.315	0.35992	0.0852342	4.22272	2.41e-05	0.0175926	1A	-	49665776	49682628	1464	ADSL	adenylosuccinate lyase [Source:NCBI gene;Acc:100220571]
ENSTGUG00000006665	1273.09	0.383206	0.0958892	3.99634	6.43e-05	0.0351649	8	+	13414110	13457688	2727	TTLL7	tubulin tyrosine ligase like 7 [Source:HGNC Symbol;Acc:HGNC:26242]
ENSTGUG00000008243	8692.41	0.402245	0.103981	3.86843	0.00011	0.0479024	1	-	18273960	18275703	801	TMSB4X	thymosin beta 4 X-linked [Source:NCBI gene;Acc:100190752]
ENSTGUG00000007334	884.68	0.425559	0.100505	4.23421	2.29e-05	0.0175926	19	+	8549461	8616454	1941	DOC2B	double C2 domain beta [Source:HGNC Symbol;Acc:HGNC:2986]
ENSTGUG00000006027	666.642	0.443254	0.115985	3.82164	0.000133	0.0499772	12	-	5990759	5993744	829	RPL29	ribosomal protein L29 [Source:HGNC Symbol;Acc:HGNC:10331]
ENSTGUG00000010852	1506.48	0.554123	0.114918	4.8219	1.42e-06	0.00469932	7	-	25857115	25872293	2187	MFSD6	major facilitator superfamily domain containing 6 [Source:NCBI gene;Acc:100223267]
ENSTGUG00000004361	671.49	0.657652	0.141632	4.64338	3.43e-06	0.00534403	8	+	4783831	4796031	1591	LHX9	LIM homeobox 9 [Source:NCBI gene;Acc:100232550]
ENSTGUG00000017090	90.1729	0.800053	0.168394	4.75107	2.02e-06	0.00469932	8_random	-	527618	532517	2246	DDR2	discoidin domain receptor tyrosine kinase 2 [Source:HGNC Symbol;Acc:HGNC:2731]
ENSTGUG00000008148	651.88	0.867328	0.187892	4.61609	3.91e-06	0.00534403	6	-	17346296	17467822	2091	ARHGAP22	Rho GTPase activating protein 22 [Source:HGNC Symbol;Acc:HGNC:30320]
ENSTGUG00000012472	52.1672	1.56946	0.352405	4.45355	8.45e-06	0.0092341	3	-	78946939	78948033	1095	HTR1E	5-hydroxytryptamine receptor 1E [Source:NCBI gene;Acc:100224438]

## Sheet: Table S4. BNST DEGs
Table S4. Differentially expressed genes in the BNST at p-adj < 0.05.
gene	baseMean	log2FoldChange	lfcSE	stat	pvalue	padj	chromosome	Strand	start	end	length	Gene name	Gene description
ENSTGUG00000013961	30.0357	-2.45581	0.583553	-4.20837	2.57e-05	0.0262649	Un	+	144760608	144768248	852	--	mRNA cap guanine-N7 methyltransferase-like [Source:NCBI gene;Acc:100223646]
ENSTGUG00000018608	3951.44	-1.89968	0.255751	-7.42784	1.1e-13	1.44e-09	Un	+	134202949	134203029	81	--	--
ENSTGUG00000017658	292.042	-1.62409	0.361829	-4.48855	7.17e-06	0.0137651	Un	-	117397914	117398005	92	--	--
ENSTGUG00000015131	40.5833	-1.45909	0.327667	-4.45297	8.47e-06	0.0137651	Un	+	152192116	152196469	708	--	--
ENSTGUG00000016805	112.471	-1.2605	0.306173	-4.11697	3.84e-05	0.0293632	7_random	-	469493	471569	1017	NR4A1	nuclear receptor subfamily 4 group A member 1 [Source:HGNC Symbol;Acc:HGNC:7980]
ENSTGUG00000018674	11058.5	-1.17698	0.213544	-5.51166	3.55e-08	0.000154	Un	+	15626238	15626323	86	--	--
ENSTGUG00000012217	285.841	-0.936913	0.238226	-3.93288	8.39e-05	0.0474519	5	+	38401322	38403217	1257	FOS	Fos proto-oncogene, AP-1 transcription factor subunit [Source:NCBI gene;Acc:100222961]
ENSTGUG00000012727	559.81	-0.928892	0.228403	-4.06691	4.76e-05	0.0310639	2	-	155071445	155072629	1185	ARC	activity regulated cytoskeleton associated protein [Source:HGNC Symbol;Acc:HGNC:648]
ENSTGUG00000000003	1289.66	-0.920279	0.210287	-4.3763	1.21e-05	0.0156962	13	-	18142	21075	2630	EGR1	Taeniopygia guttata early growth response 1 (EGR1), mRNA. [Source:RefSeq mRNA;Acc:NM_001080957]
ENSTGUG00000000893	164.903	-0.727186	0.176072	-4.13006	3.63e-05	0.0293632	28	-	4223385	4228661	1170	MIDN	midnolin [Source:HGNC Symbol;Acc:HGNC:16298]
ENSTGUG00000005054	10285.5	-0.638617	0.157054	-4.06623	4.78e-05	0.0310639	12	+	4795709	4798784	1041	CAMKV	CaM kinase like vesicle associated [Source:NCBI gene;Acc:100227826]
ENSTGUG00000003615	549.435	-0.616664	0.13497	-4.56889	4.9e-06	0.012751	14	+	1703832	1705387	255	--	--
ENSTGUG00000013073	833.962	-0.564407	0.101642	-5.55291	2.81e-08	0.000154	5	+	58812069	58824042	615	--	--
ENSTGUG00000013074	1788.43	-0.409809	0.0914457	-4.48144	7.41e-06	0.0137651	5	-	58814825	58835710	2223	FBXO34	F-box protein 34 [Source:HGNC Symbol;Acc:HGNC:20201]
ENSTGUG00000004781	833.005	-0.276897	0.0703943	-3.93352	8.37e-05	0.0474519	5	-	2137634	2139616	1983	KCNA4	potassium voltage-gated channel subfamily A member 4 [Source:NCBI gene;Acc:100221374]
ENSTGUG00000007304	478.94	0.415025	0.106021	3.91455	9.06e-05	0.0490718	20	+	9117899	9128333	1104	OPRL1	opioid related nociceptin receptor 1 [Source:NCBI gene;Acc:100219022]
ENSTGUG00000010852	1410.45	0.528161	0.125572	4.20603	2.6e-05	0.0262649	7	-	25857115	25872293	2187	MFSD6	major facilitator superfamily domain containing 6 [Source:NCBI gene;Acc:100223267]
ENSTGUG00000012352	4573.19	0.5562	0.140596	3.95601	7.62e-05	0.0471895	2	-	143105650	143167883	3187	--	--
ENSTGUG00000009953	140.107	0.750716	0.157464	4.76753	1.86e-06	0.00606246	4	+	58537589	58667594	1194	STK32B	serine/threonine kinase 32B [Source:NCBI gene;Acc:100223822]
ENSTGUG00000002793	329.995	1.00451	0.24082	4.17121	3.03e-05	0.0262649	4A	-	6579293	6597288	3462	--	--
ENSTGUG00000007303	129.788	1.25684	0.308153	4.07862	4.53e-05	0.0310639	9	-	6926569	6928511	1086	KCNJ13	potassium voltage-gated channel subfamily J member 13 [Source:HGNC Symbol;Acc:HGNC:6259]
ENSTGUG00000004349	35.5023	1.46891	0.351339	4.18088	2.9e-05	0.0262649	1A	+	21685441	21706803	1758	SLC13A1	solute carrier family 13 member 1 [Source:HGNC Symbol;Acc:HGNC:10916]
ENSTGUG00000014306	94.4948	1.4807	0.337867	4.3825	1.17e-05	0.0156962	Un	-	92350708	92351141	309	--	--
ENSTGUG00000008260	278.587	1.95826	0.466991	4.19337	2.75e-05	0.0262649	10	+	13024528	13030392	951	RLBP1	retinaldehyde binding protein 1 [Source:HGNC Symbol;Acc:HGNC:10024]

## Sheet: Table S5. GSEA results
Table S5. GSEA results. Significance cutoff was p-adj < 0.05.
Abbreviations: GO = Gene Ontology; NES = Normal Enrichment Score
Region	ID	Description	setSize	enrichmentScore	NES	pvalue	p.adjust	qvalue	rank	leading_edge	core_enrichment	GO_source
HYPO	GO:0007218	neuropeptide signaling pathway	35	0.635169	1.9789	9.76336e-05	0.0445209	0.043781	2553	tags=51%, list=19%, signal=42%	ENSTGUG00000004580/ENSTGUG00000008149/ENSTGUG00000005810/ENSTGUG00000007692/ENSTGUG00000005354/ENSTGUG00000018337/ENSTGUG00000009044/ENSTGUG00000002390/ENSTGUG00000007312/ENSTGUG00000005457/ENSTGUG00000000747/ENSTGUG00000009306/ENSTGUG00000005806/ENSTGUG00000002868/ENSTGUG00000012024/ENSTGUG00000005911/ENSTGUG00000012840/ENSTGUG00000007931	biological_process
HYPO	GO:0017017	MAP kinase tyrosine/serine/threonine phosphatase activity	10	-0.819017	-1.8931	0.000517958	0.0481206	0.0475093	729	tags=30%, list=5%, signal=28%	ENSTGUG00000004821/ENSTGUG00000006028/ENSTGUG00000008053	molecular_function
HYPO	GO:0005249	voltage-gated potassium channel activity	44	-0.56398	-1.82439	0.000663733	0.0481206	0.0475093	2107	tags=39%, list=16%, signal=33%	ENSTGUG00000000902/ENSTGUG00000006950/ENSTGUG00000006514/ENSTGUG00000018536/ENSTGUG00000010272/ENSTGUG00000004691/ENSTGUG00000002899/ENSTGUG00000003211/ENSTGUG00000007434/ENSTGUG00000011956/ENSTGUG00000002345/ENSTGUG00000004681/ENSTGUG00000013643/ENSTGUG00000002502/ENSTGUG00000012688/ENSTGUG00000006664/ENSTGUG00000000862	molecular_function
TN	GO:0006412	translation	155	0.529878	2.08075	9.00889e-09	3.66662e-06	3.46131e-06	2244	tags=41%, list=21%, signal=33%	ENSTGUG00000006027/ENSTGUG00000004581/ENSTGUG00000004058/ENSTGUG00000002186/ENSTGUG00000006170/ENSTGUG00000013618/ENSTGUG00000017554/ENSTGUG00000003271/ENSTGUG00000000582/ENSTGUG00000016104/ENSTGUG00000012761/ENSTGUG00000005107/ENSTGUG00000004926/ENSTGUG00000012983/ENSTGUG00000008862/ENSTGUG00000007750/ENSTGUG00000013480/ENSTGUG00000014861/ENSTGUG00000007086/ENSTGUG00000005683/ENSTGUG00000000309/…	biological_process
TN	GO:0055114	oxidation-reduction process	354	0.370816	1.58859	1.02932e-05	0.00209466	0.00197738	2334	tags=32%, list=21%, signal=26%	ENSTGUG00000002350/ENSTGUG00000003657/ENSTGUG00000008344/ENSTGUG00000018758/ENSTGUG00000006274/ENSTGUG00000018767/ENSTGUG00000010240/ENSTGUG00000013463/ENSTGUG00000005660/ENSTGUG00000006822/ENSTGUG00000012093/ENSTGUG00000002793/ENSTGUG00000009137/ENSTGUG00000012194/ENSTGUG00000005863/ENSTGUG00000014583/ENSTGUG00000013338/ENSTGUG00000018756/ENSTGUG00000009687/ENSTGUG00000006631/ENSTGUG00000007436/…	biological_process
TN	GO:0006979	response to oxidative stress	47	0.587	1.89	0.000221485	0.0269284	0.0254206	2334	tags=53%, list=21%, signal=42%	ENSTGUG00000008344/ENSTGUG00000013463/ENSTGUG00000006822/ENSTGUG00000012093/ENSTGUG00000003933/ENSTGUG00000006631/ENSTGUG00000007436/ENSTGUG00000001765/ENSTGUG00000005856/ENSTGUG00000011381/ENSTGUG00000005963/ENSTGUG00000010842/ENSTGUG00000004519/ENSTGUG00000000423/ENSTGUG00000000842/ENSTGUG00000012962/ENSTGUG00000000920/ENSTGUG00000012854/ENSTGUG00000017259/ENSTGUG00000000322/ENSTGUG00000001776/…	biological_process
TN	GO:0006355	regulation of transcription, DNA-templated	384	-0.35353	-1.4609	0.000264653	0.0269284	0.0254206	2056	tags=26%, list=19%, signal=21%	ENSTGUG00000010119/ENSTGUG00000008599/ENSTGUG00000007097/ENSTGUG00000000357/ENSTGUG00000002109/ENSTGUG00000001837/ENSTGUG00000009742/ENSTGUG00000010558/ENSTGUG00000009944/ENSTGUG00000007364/ENSTGUG00000001918/ENSTGUG00000003971/ENSTGUG00000012120/ENSTGUG00000008538/ENSTGUG00000007528/ENSTGUG00000000676/ENSTGUG00000011713/ENSTGUG00000017516/ENSTGUG00000009838/ENSTGUG00000005402/ENSTGUG00000008232/…	biological_process
TN	GO:0005840	ribosome	104	0.609687	2.23695	1.55972e-09	3.41579e-07	3.25078e-07	952	tags=31%, list=9%, signal=28%	ENSTGUG00000006027/ENSTGUG00000004581/ENSTGUG00000004058/ENSTGUG00000002186/ENSTGUG00000006170/ENSTGUG00000017554/ENSTGUG00000003271/ENSTGUG00000000582/ENSTGUG00000005107/ENSTGUG00000004926/ENSTGUG00000012983/ENSTGUG00000008862/ENSTGUG00000007750/ENSTGUG00000013480/ENSTGUG00000014861/ENSTGUG00000007086/ENSTGUG00000000309/ENSTGUG00000003871/ENSTGUG00000005988/ENSTGUG00000007196/ENSTGUG00000013958/…	cellular_component
TN	GO:0005747	mitochondrial respiratory chain complex I	26	0.686649	1.99386	0.000483143	0.0352694	0.0335657	2107	tags=50%, list=19%, signal=40%	ENSTGUG00000008344/ENSTGUG00000005743/ENSTGUG00000018129/ENSTGUG00000018420/ENSTGUG00000018756/ENSTGUG00000007436/ENSTGUG00000011960/ENSTGUG00000018759/ENSTGUG00000007648/ENSTGUG00000018737/ENSTGUG00000003432/ENSTGUG00000000874/ENSTGUG00000011643	cellular_component
TN	GO:0031012	extracellular matrix	58	0.535867	1.79706	0.000449233	0.0352694	0.0335657	825	tags=22%, list=8%, signal=21%	ENSTGUG00000001108/ENSTGUG00000012237/ENSTGUG00000000697/ENSTGUG00000008661/ENSTGUG00000007014/ENSTGUG00000011834/ENSTGUG00000010037/ENSTGUG00000002825/ENSTGUG00000004593/ENSTGUG00000000770/ENSTGUG00000008175/ENSTGUG00000009234/ENSTGUG00000008923	cellular_component
BNST	GO:0098978	glutamatergic synapse	160	-0.50204	-1.9238	1.99797e-06	0.000455536	0.000429037	3229	tags=42%, list=25%, signal=32%	ENSTGUG00000003752/ENSTGUG00000004375/ENSTGUG00000007085/ENSTGUG00000006626/ENSTGUG00000002274/ENSTGUG00000000340/ENSTGUG00000001785/ENSTGUG00000000821/ENSTGUG00000009188/ENSTGUG00000012038/ENSTGUG00000013253/ENSTGUG00000012436/ENSTGUG00000006669/ENSTGUG00000000255/ENSTGUG00000006294/ENSTGUG00000003068/ENSTGUG00000007463/ENSTGUG00000015026/ENSTGUG00000012061/ENSTGUG00000005330/ENSTGUG00000004732/…	cellular_component
BNST	GO:0005615	extracellular space	256	0.38542	1.58598	7.11902e-05	0.00811569	0.00764358	1941	tags=25%, list=15%, signal=22%	ENSTGUG00000010541/ENSTGUG00000009451/ENSTGUG00000011800/ENSTGUG00000010861/ENSTGUG00000005948/ENSTGUG00000006576/ENSTGUG00000000748/ENSTGUG00000005176/ENSTGUG00000004687/ENSTGUG00000010819/ENSTGUG00000008004/ENSTGUG00000001572/ENSTGUG00000007943/ENSTGUG00000011039/ENSTGUG00000006006/ENSTGUG00000005519/ENSTGUG00000007900/ENSTGUG00000002018/ENSTGUG00000005087/ENSTGUG00000000434/ENSTGUG00000009575/…	cellular_component
BNST	GO:0005215	transporter activity	42	0.637448	2.02383	2.61811e-05	0.00371771	0.00333464	1486	tags=36%, list=11%, signal=32%	ENSTGUG00000004349/ENSTGUG00000012325/ENSTGUG00000013934/ENSTGUG00000004082/ENSTGUG00000012323/ENSTGUG00000011528/ENSTGUG00000007163/ENSTGUG00000011539/ENSTGUG00000001369/ENSTGUG00000011705/ENSTGUG00000002904/ENSTGUG00000006546/ENSTGUG00000011698/ENSTGUG00000005363/ENSTGUG00000007888	molecular_function
BNST	GO:0005249	voltage-gated potassium channel activity	43	-0.62582	-1.93967	0.000103112	0.00732095	0.0065666	2112	tags=30%, list=16%, signal=25%	ENSTGUG00000012266/ENSTGUG00000000902/ENSTGUG00000008821/ENSTGUG00000007434/ENSTGUG00000010272/ENSTGUG00000013643/ENSTGUG00000008677/ENSTGUG00000000617/ENSTGUG00000002658/ENSTGUG00000002564/ENSTGUG00000008640/ENSTGUG00000000862/ENSTGUG00000004781	molecular_function
BNST	GO:0016491	oxidoreductase activity	277	0.355679	1.47593	0.00092304	0.0436906	0.0391887	2099	tags=25%, list=16%, signal=21%	ENSTGUG00000002793/ENSTGUG00000002350/ENSTGUG00000008854/ENSTGUG00000009451/ENSTGUG00000003983/ENSTGUG00000000842/ENSTGUG00000009722/ENSTGUG00000009137/ENSTGUG00000009687/ENSTGUG00000011707/ENSTGUG00000012784/ENSTGUG00000004450/ENSTGUG00000003657/ENSTGUG00000002406/ENSTGUG00000005752/ENSTGUG00000008943/ENSTGUG00000006867/ENSTGUG00000011720/ENSTGUG00000010936/ENSTGUG00000015636/ENSTGUG00000012430/…	molecular_function

## Sheet: Table S6. CORT data
Table S6. Corticosterone data
Animal ID	Social	CORT (mg/mL)	CORTnano (ng/mL)	CORT_trans (boxcox transformed)
ID50	Isolated	9592	9.592	1.74312
ID52	Isolated	33550	33.55	1.88055
ID53	Isolated	7897	7.897	1.7227
ID55	Isolated	6239	6.239	1.69827
ID62	Paired	2565	2.565	1.6092
ID63	Paired	4475	4.475	1.66441
ID66	Paired	6509	6.509	1.70264
ID68	Paired	5139	5.139	1.67842
ID70	Paired	915	0.915	1.51175

## Sheet: Table S7. Behaviour data
Table S7. Behaviour data
Social	Animal ID	Value	Type (units)
isolated	ID5	2442.37	Rest (seconds)
isolated	ID13	2069.15	Rest (seconds)
isolated	ID53	2340.24	Rest (seconds)
isolated	ID50	2431.12	Rest (seconds)
isolated	ID12	1510.6	Rest (seconds)
isolated	ID52	1287.99	Rest (seconds)
paired	ID62	633.895	Rest (seconds)
paired	ID66	1032.35	Rest (seconds)
paired	ID70	166.096	Rest (seconds)
paired	ID63	1477.24	Rest (seconds)
paired	ID68	963.782	Rest (seconds)
isolated	ID5	75	Eat (number of times)
isolated	ID13	53	Eat (number of times)
isolated	ID53	26	Eat (number of times)
isolated	ID50	0	Eat (number of times)
isolated	ID12	3	Eat (number of times)
isolated	ID52	69	Eat (number of times)
paired	ID62	53	Eat (number of times)
paired	ID66	56	Eat (number of times)
paired	ID70	98	Eat (number of times)
paired	ID63	82	Eat (number of times)
paired	ID68	60	Eat (number of times)
isolated	ID5	19	Hop (number of times)
isolated	ID13	168	Hop (number of times)
isolated	ID53	178	Hop (number of times)
isolated	ID50	5	Hop (number of times)
isolated	ID12	907	Hop (number of times)
isolated	ID52	24	Hop (number of times)
paired	ID62	565	Hop (number of times)
paired	ID66	877	Hop (number of times)
paired	ID70	1615	Hop (number of times)
paired	ID63	191	Hop (number of times)
paired	ID68	722	Hop (number of times)

## Sheet: Fig. S1
Fig. S1. Representative punches of the HYPO (A), BNST (B), and TN (C), mapped onto the zebra finch brain atlas [33].
When the BNST was collected, the HYPO continued to be collected from the same slices, but only the BNST is shown for simplicity.

## Sheet: Fig. S2
Fig. S2. Principal Component Analysis of variance stabilized counts modeled by brain region.

[truncated: 1 more sheets: Fig. S3]
